# Supplementary material for: Genomic comparison of esophageal squamous cell carcinoma and its precursor lesions by multi-region whole-exome sequencing
Source: Nat Commun. 2017 Sep 12;8:524. doi: 10.1038/s41467-017-00650-0 (PMC5595870; doi:10.1038/s41467-017-00650-0)
Supplement: Supplementary file 2 — Supplementary Data 1 [file 41467_2017_650_MOESM2_ESM.xlsx]

## Sheet: Sheet1
Supplementary Data 1 ： Clinical information of all 58 patients
Patient	Gender	Age	Time of dignosis	Type	Stage	State of differentiation	Tobacco	Alcohol	Family history	Immunohistochemistrya	CYFRA 211	CEA	CA125	CA19-9	Therapy	Prognosisb	N	LD	HD	T	M	Controlc
SP1	M	65	15.11.19	ESCC	T3N1M0/IIIA	median grade	Y(used)	Y	N	NA	N	3.93	N	N		0	0	1	0	1	0	B
SP2	M	61	15.03.03	ESCC	T1bN0M0/IB	low grade	Y(H),40 years	N	N	CK(+), CK5/6(+),P63+,CK7-,Ki67(+),CD56-,Syn-,CgA-,NSE-	N	N	N	N	sugery	1(15/11/13)	0	0	1	1	0	B
SP3	M	49	15.03.23	ESCC	T3N2M0/IIIB	median grade	Y(H),30 years	N	N	NA	3.06	3.16	N	N	sugery	0	0	0	1	1	0	B
SP4	M	53	15.04.02	ESCC	T1bN0M0/IB	median grade	Y(H),30 years	N	Y,lung(father,brother)	NA	3.73	3.05	N	8.16	sugery+docetaxel/nedaplatin	0	0	1	0	1	0	B
SP5	M	53	15.04.08	ESCC	T3N0M0/IIA	median grade	Y(H),30 years	Y(H),20 years	N	NA	N	3.7	N	N	sugery	0	0	0	1	1	0	B
SP6	F	63	15.04.13	ESCC	T1bN0M0/IB	median grade	Y(H),10 years	N	N	NA	N	5.6	N	N	sugery	0	0	1	0	1	0	B
SP7	M	55	15.05.23	ESCC	T1aN0M0/IB	median grade	Y(H),30 years	Y	N	NA	1.01	N	N	1.64	sugery	0	0	1	0	1	0	B
SP8	M	44	15.04.29	ESCC	T3N0M0/IIA	high grade	N	N	N	NA	N	N	N	N	sugery	0	0	1	0	1	0	B
SP9	F	60	15.05.05	ESCC	T1bN1M0/IIB	median grade	N	N	N	CK(+),CK5/6(+),P63-	N	0.539	4.94	8.46	sugery	0	0	0	1	1	0	B
SP10	M	78	15.06.04	ESCC	T2N0M0/IIB	low grade	Y(H),50 years	N	Y,ESCC(father)	CK5/6(+),P63+,EBERs-	N	2.25	N	N	sugery	0	0	1	0	1	0	B
SP11	M	59	NA	ESCC	T2N0M0/IIB	low grade	Y(H),30 years	Y(H),20 years	N	CK5/6(+),P63+,CK7(+),S100-,SMA-,Ki67(+),CD56(-),Syn+,CgA-,NSE-	N	4.69	N	N	sugery	0	0	1	0	1	0	B
SP13	M	58	15.07.08	ESCC	T2N0M0/IIB	median grade	Y(H),20 years	N	N	NA	N	2.7	N	N	sugery	0	0	0	1	1	0	B
SP14	M	46	15.07.13	ESCC	T3N0M0/IIB	median grade	Y(used)	Y	N	NA	2.29	2.51	N	15.76	sugery	0	0	1	0	1	0	B
SP15	M	64	15.07.14	ESCC	T3N2M0/IIIB	median grade	N	Y(H),20 years	N	NA	N	N	N	N	sugery	0	0	0	1	1	0	B
SP16	M	60	15.07.14	ESCC	T3N2M0/IIIB	median grade	Y(H),30 years	Y(H),20 years	N	NA	3.27	4.93	N	15.59	sugery	0	0	0	1	1	0	B
SP19	F	61	15.07.27	ESCC	T3N2M0/IIIB	median grade	N	N	N	CK+,CK5/6(+),P63+,Ki67(+)VIM-	N	2.53	9.52	14.97	sugery	0	0	1	0	1	0	B
SP20	F	61	15.07.27	ESCC	T1bN0M0/IB	low grade	N	N	N	CK5/6(+),P63(+),Syn(+),CgA(-),NSE(-),CD56(+),Ki67(+)	N	1.75	6.61	8.71	sugery	0	0	1	0	1	0	B
SP21	M	70	15.07.28	ESCC	T2N0M0/IIA	high grade	N	N	N	NA	3.84	3	N	14.21	sugery	0	0	1	0	1	0	B
SP22	M	50	15.08.03	ESCC	T3N2M0/IIIB	low grade	Y(H),30 years	Y(H),20 years	Y,rectal(father),oral(mother), ESCC(sister)	NA	1.89	1.01	N	7.69	sugery	0	0	1	0	1	0	B
SP24	M	65	15.08.24	ESCC	T3N1M0/IIIA	low grade	Y(H),40 years	N	N	NA	N	N	N	N	sugery	0	0	1	0	1	0	B
SP23	M	58	15.08.24	ESCC	T3N0M0/IIB	median grade	Y(H),30 years	Y(H),30 years	gastric(father)	NA	2.32	2.04	N	N	sugery	0	0	1	0	1	0	B
SP25	M	60	NA	ESCC	T3N2M0/IIIB	median grade	NA	NA	NA	NA	N	N	N	N	sugery	0	0	0	1	1	0	B
SP27	M	66	15.09.07	ESCC	T1bN0M0/IB	median grade	Y(H),40 years	Y(H),40 years	ESCC(brother)	NA	N	3.96	N	N	sugery	0	0	0	1	1	0	B
SP28	M	57	15.09.16	ESCC	T3N2M0/IIIB	median grade	Y(H),40 years	Y(H),10 years	N	NA	3.05	1.71	N	16.15	sugery	0	0	1	0	1	0	B
SP30	M	56	15.09.24	ESCC	T1bN0M0/IB	low grade	Y(H),14 years	N	N	NA	4.36	1.25	N	20.11	sugery	0	0	0	1	1	0	B
P1	M	50	14.10.08	ESCC	T3N2MO/IIIB	median grade	Y(H),30 years	Y(H),30 years	Y,liver	SLD#:ALK-	N	N	N	N	sugery	0	2	2	2	4	0	B
P2	M	65	14.09.02	ESCC	T1bN0M0/IB	low grade	Y	N	N	NA	N	0.535	N	N	sugery	0	0	1	2	1	0	B
P3	M	59	14.09.15	ESCC	T3N0M0/IIA	median grade	Y	N	N	NA	3.36	1.33	N	12.37	sugery	0	1	0	2	1	0	B
P4	F	69	14.10.08	ESCC	T3N0M0/IIB	median grade	N	N	N	NA	N	1.21	7.91	15.02	sugery	0	1	1	0	2	0	B
P5	M	62	15.01.06	ESCC	T1bN0M0/IB	low grade	Y(H),40 years	Y(H),40 years	N	NA	N	N	N	N	sugery	0	1	2	1	2	0	B
P6	M	62	15.01.09	ESCC	T1bN1M0/IIB	median grade	Y(H),30 years	N	N	NA	N	1.85	N	N	sugery	0	0	1	0	2	1	B
P8	M	61	15.01.19	ESCC	T1bN2M0/IIIA	median grade	N	N	N	NA	N	N	N	N	sugery	0	1	0	4	1	0	N
P9	M	56	15.04.20	ESCC	T2N1M0/IIB	low grade	N	Y(H),30 years	N	NA	N	N	N	N	sugery	0	1	1	1	2	0	B
P11	M	52	14.11.24	ESCC	T1bN0M0/IB	median grade	Y(H),30 years	Y(H),15 years	N	NA	2.71	3.3	N	10.97	sugery	0	0	3	0	1	0	B
P12	M	53	14.12.02	ESCC	T1bN1M0/IIB	median grade	N	N	N	CD34+,CD117+,Dog-1(+),SMA-,HHF35-,S100-,Ki67(<1%+)	2.64	3.67	N	11.24	sugery	0	0	2	2	1	1	B
P13	M	57	14.12.04	ESCC	T1bN1M0/ⅡB	median grade	Y(H),30 years	N	N	NA	2.32	4.9	N	12.51	sugery	0	0	3	0	2		B
P14	M	56	15.01.16	ESCC	T1bN0M0/IB	median grade	N	N	N	NA	N	N	N	N	sugery	1	0	0	2	1	0	B
P15	M	68	14.11.03	ESCC	T1bN0M0/IB	low grade	N	Y(L)	Y,ESCC(father,sister)	CK7-,CEA-,CK5/6+,P63+,Syn-,CgA-,NSE-,CD56+,Ki67(+)		N	N	N	sugery	0	1	3	2	0	0	B
P16	M	62	14.09.22	ESCC	T1bN0M0/IB	median grade	Y(H),40 years	Y(L)	Y,bone(mother)	NA	1.83	2.77	N	8.77	sugery	0	0	1	2	4	0	B
P17	M	62	14.11.03	ESCC	T1N0M0/IB	low grade	N	Y(H),40 years	N	NA	N	N	N	N	sugery	1	1	1	0	1	0	B
P18	M	59	14.11.05	ESCC	T1bN0M0/IB	low grade	N	N	N	CK弱+,CK5/6+,p63+,Syn-,CgA-,TTF-1(-),CD56-,NSE-,Ki67(+)		N	N	N	sugery	0	0	2	0	1	0	B
P19	F	61	15.02.05	ESCC	T1bN0M0/IA	high grade	N	N	Y,gastirc(brother)	NA	N	N	N	N	sugery	0	0	2	1	1	0	B
P21	M	59	15.05.11	ESCC	T3N0M0/IIB	median grade	Y(H),40 years	N	N	NA	1.8	4.65	N	N	sugery	0	0	0	2	1	0	B
P24	M	63	15.04.29	ESCC	T3N3M0/IIIC	median grade	N	N	Y,EAC(brother)	ER-,ERCC1+,MLH1+,MAH2+,MSH6+,PMS2+,KI67+	1.97	1.54	N	4.66	sugery	0	0	0	1	3	0	B
P25	F	65	14.11.07	ESCC	T1bN1M0/IIB	low grade	N	N	N	NA	N	1.18	6.72	7.52	sugery	0	1	2	0	2	1	N
NT1	M	51	NA	ESD																		N
NT2	F	64	NA	ESD																		B
NT3	F	52	NA	ESD																		B
NT4	M	58	NA	ESD																		B
NT5	F	45	NA	ESD																		B
NT6	M	78	NA	ESD																		N
NT7	M	54	NA	ESD																		N
NT8	M	51	NA	ESD																		N
NT9	M	51	NA	ESD																		N
NT10	F	59	NA	ESD																		N
NT11	M	59	NA	ESD																		N
NT12	M	62	NA	ESD																		N
NT13	F	41	NA	ESD																		B
a:Partial signals
b:1,death; 0, alive;
c:N,normal esophageal tissue; B,blood
