# Supplementary material for: Genomic comparison of esophageal squamous cell carcinoma and its precursor lesions by multi-region whole-exome sequencing
Source: Nat Commun. 2017 Sep 12;8:524. doi: 10.1038/s41467-017-00650-0 (PMC5595870; doi:10.1038/s41467-017-00650-0)
Supplement: Supplementary file 3 — Supplementary Data 2 [file 41467_2017_650_MOESM3_ESM.xlsx]

## Sheet: TableS2
Supplementary Data 2 : Sequencing information of all samples of 58 patients
Patient	Samplea	Effective_sequences_on_target	Average_sequencing_depth_on_target	Base_covered_on_target	Coverage_of_target_region	Fraction_of_target_covered_with_at_least_4x	Fraction_of_target_covered_with_at_least_10x	Fraction_of_target_covered_with_at_least_20x
P11	B	4528.71	88.47	51133244	0.999	0.995	0.982	0.943
P11	C1	4667.99	91.19	51098063	0.998	0.992	0.971	0.923
P11	LD1	4578.38	89.44	51099410	0.998	0.991	0.971	0.924
P11	LD2	4427.15	86.49	51096241	0.998	0.991	0.971	0.926
P11	LD4	4900.96	95.74	51128193	0.999	0.995	0.98	0.94
P12	B	4675.75	91.34	51126398	0.999	0.995	0.983	0.949
P12	C2	4802.31	93.81	51111634	0.998	0.994	0.978	0.94
P12	HD1	4413.42	86.22	51094404	0.998	0.991	0.971	0.92
P12	HD3	3704.87	72.38	50889890	0.994	0.977	0.936	0.85
P12	LD1	4237.11	82.77	51049562	0.997	0.988	0.964	0.911
P12	LD2	3897.24	76.13	51072304	0.998	0.991	0.97	0.924
P12	M	5435.09	106.18	51111173	0.998	0.994	0.978	0.939
P13	B	4139.85	80.87	51088153	0.998	0.994	0.98	0.94
P13	C1	4097.95	80.05	51049456	0.997	0.991	0.972	0.922
P13	C3	5105.84	99.74	51073402	0.998	0.992	0.977	0.936
P13	LD1	3614.64	70.61	51058994	0.997	0.991	0.974	0.924
P13	LD3	4495.12	87.81	51030014	0.997	0.989	0.97	0.921
P13	LD5	3791.22	74.06	51024815	0.997	0.989	0.965	0.902
P14	B	5470.06	106.86	51126607	0.999	0.996	0.984	0.955
P14	C1	5327.25	104.07	51096239	0.998	0.992	0.974	0.933
P14	HD1	4590.81	89.68	51060032	0.997	0.989	0.965	0.91
P14	HD2	4886.74	95.46	51073527	0.998	0.99	0.969	0.922
P15	B	4893.65	95.6	51137348	0.999	0.996	0.981	0.954
P15	C1	4321.47	84.42	51145081	0.999	0.997	0.987	0.961
P15	HD2	4545.39	88.8	51099609	0.998	0.992	0.973	0.927
P15	LD3	3020.9	59.01	51062107	0.998	0.987	0.951	0.856
P15	LD5	3764.44	73.54	51115891	0.999	0.993	0.974	0.921
P15	LD8	4494.58	87.8	51104110	0.998	0.992	0.97	0.916
P15	N	4398.11	85.92	51102528	0.998	0.993	0.977	0.937
P16	B	5090.59	99.45	51081009	0.998	0.991	0.974	0.938
P16	C2	4899.01	95.7	51095884	0.998	0.992	0.971	0.923
P16	C3	4987.11	97.42	51100099	0.998	0.992	0.971	0.923
P16	C4	4673.89	91.31	51119871	0.999	0.993	0.972	0.922
P16	C8	3832.77	74.87	51110024	0.998	0.992	0.97	0.912
P16	HD1	4531.1	88.52	51088653	0.998	0.991	0.97	0.915
P16	HD2	5136.18	100.34	51111786	0.998	0.993	0.974	0.931
P16	LD1	4941.43	96.53	51105154	0.998	0.993	0.975	0.93
P17	B	4871.21	95.16	51127439	0.999	0.996	0.984	0.951
P17	C1	3998.04	78.1	51110413	0.998	0.993	0.977	0.934
P17	LD1	3057.56	59.73	51112148	0.998	0.992	0.968	0.9
P17	N	2886.62	56.39	51098329	0.998	0.991	0.965	0.894
P18	B	5141.81	100.45	51070059	0.998	0.991	0.973	0.937
P18	C1	3956.49	77.29	51129825	0.999	0.995	0.98	0.943
P18	LD1	4927.12	96.25	51119263	0.999	0.994	0.978	0.94
P18	LD2	4162.8	81.32	51061450	0.998	0.989	0.966	0.915
P19	B	4989.61	97.47	51086833	0.998	0.995	0.985	0.954
P19	C1	1808.65	35.33	50788225	0.992	0.962	0.869	0.68
P19	HD6	5056.15	98.77	51071123	0.998	0.993	0.977	0.939
P19	LD1	5419.91	105.88	51058804	0.997	0.992	0.976	0.94
P19	LD2	5220.53	101.98	51041430	0.997	0.991	0.972	0.929
P1	B	10512.4	205.36	51189318	0.998	0.992	0.977	0.944
P1	C1	6920.45	135.19	51189318	0.996	0.985	0.959	0.905
P1	C2	6431.54	125.64	51189318	0.995	0.982	0.955	0.898
P1	C3	3553.52	69.42	50816318	0.993	0.973	0.93	0.847
P1	C4	7352.59	143.64	51189318	0.996	0.987	0.963	0.908
P1	HD3	7770.86	151.81	51189318	0.996	0.986	0.961	0.905
P1	HD4	5775.58	112.83	51189318	0.994	0.981	0.95	0.883
P1	LD1	8465.45	165.38	51189318	0.996	0.988	0.966	0.916
P1	LD2	7843.43	153.22	51189318	0.996	0.985	0.961	0.908
P1	N	5757.95	112.48	51189318	0.996	0.984	0.956	0.892
P21	B	9958.97	194.55	51123499	0.999	0.997	0.992	0.982
P21	C1	4082.68	79.76	51017307	0.997	0.988	0.966	0.909
P21	HD1	4182.97	81.72	51036398	0.997	0.989	0.968	0.914
P21	HD2	3244.71	63.39	50991541	0.996	0.986	0.957	0.881
P24	B	5104.21	99.71	51137462	0.999	0.995	0.98	0.941
P24	C1	5880.34	114.87	51093133	0.998	0.992	0.976	0.939
P24	C2	5421.33	105.91	51128974	0.999	0.995	0.98	0.943
P24	C3	6204.47	121.21	51103551	0.998	0.992	0.974	0.935
P24	HD1	4738.37	92.57	51075235	0.998	0.988	0.959	0.893
P25	C1	5782.12	112.96	51004066	0.996	0.99	0.974	0.939
P25	C2	5595.59	109.31	50981013	0.996	0.988	0.969	0.929
P25	LD1	5097.08	99.57	50982323	0.996	0.988	0.968	0.922
P25	LD2	5744.79	112.23	50993651	0.996	0.989	0.971	0.933
P25	M	5194.24	101.47	50973615	0.996	0.988	0.968	0.928
P25	N(Control)	7006.32	136.87	51036425	0.997	0.992	0.979	0.952
P2	B	5209.26	101.76	51104064	0.998	0.994	0.982	0.951
P2	C1	4687.56	91.57	51111771	0.998	0.993	0.977	0.935
P2	HD1	4283.76	83.68	51104158	0.998	0.992	0.974	0.929
P2	HD2	4578.39	89.44	50842841	0.993	0.982	0.957	0.908
P2	LD3	5359.68	104.7	51051850	0.997	0.99	0.971	0.931
P3	B	4817.43	94.11	51098709	0.998	0.993	0.979	0.943
P3	C1	3801.03	74.25	50995204	0.996	0.985	0.957	0.894
P3	HD1	3931.26	76.8	50991272	0.996	0.985	0.958	0.897
P3	HD2	3442.97	67.26	50979394	0.996	0.984	0.953	0.883
P3	N	3378.38	66	50999588	0.996	0.986	0.96	0.901
P4	B	4957.6	96.85	51046813	0.997	0.993	0.98	0.946
P4	C1	3280.52	64.09	50930501	0.995	0.983	0.951	0.875
P4	C2	4259.74	83.22	50986498	0.996	0.988	0.966	0.911
P4	ID1	4373.15	85.43	50996980	0.996	0.989	0.968	0.921
P4	N	3809.46	74.42	51000430	0.996	0.989	0.969	0.924
P5	B	2249.35	43.94	51090568	0.998	0.985	0.936	0.803
P5	C1	1801.22	35.19	51006307	0.996	0.975	0.887	0.674
P5	C2	4392.21	85.8	51067816	0.998	0.989	0.965	0.911
P5	HD1	4664.79	91.13	51058880	0.997	0.988	0.961	0.899
P5	LD1	4850.01	94.75	51103571	0.998	0.992	0.973	0.928
P5	LD2	3786.65	73.97	51084014	0.998	0.989	0.962	0.895
P5	N	1620.64	31.66	51075442	0.998	0.982	0.906	0.684
P6	B	5249.01	102.54	51145912	0.999	0.997	0.987	0.959
P6	C1	5866.74	114.61	51102703	0.998	0.993	0.977	0.939
P6	C2	6933.05	135.44	51119655	0.999	0.995	0.982	0.951
P6	LD1	4397.7	85.91	51092364	0.998	0.991	0.969	0.915
P6	M	3079.35	60.16	51048788	0.997	0.986	0.955	0.88
P8	C1	4301.2	84.03	51078332	0.998	0.992	0.975	0.923
P8	HD1	2703.51	52.81	50904528	0.994	0.983	0.947	0.847
P8	HD2	2609.99	50.99	51009501	0.996	0.986	0.949	0.837
P8	HD3	3526.17	68.88	51058456	0.997	0.991	0.97	0.907
P8	HD4	4584.28	89.56	51076903	0.998	0.993	0.978	0.935
P8	N(Control)	3181.96	62.16	51036186	0.997	0.989	0.966	0.898
P9	B	4589.94	89.67	51129975	0.999	0.995	0.98	0.941
P9	C1	3616.46	70.65	51088760	0.998	0.991	0.967	0.911
P9	C3	4985.22	97.39	51097313	0.998	0.992	0.97	0.921
P9	HD1	3355.76	65.56	51070164	0.998	0.988	0.957	0.88
P9	LD2	2733.75	53.4	51078197	0.998	0.989	0.959	0.877
P9	N	4438.12	86.7	51120218	0.999	0.994	0.981	0.945
SP10	B	4261.99	83.26	51127342	0.999	0.997	0.988	0.956
SP10	C	3023.88	59.07	51163124	0.999	0.997	0.986	0.931
SP10	LD	3420.35	66.82	51112086	0.998	0.994	0.994	0.979
SP11	B	4965.94	97.01	51126613	0.999	0.996	0.988	0.96
SP11	C	2352.4	60.09	51109187	0.998	0.993	0.993	0.968
SP11	LD	2345.95	59.06	51114900	0.999	0.993	0.993	0.97
SP13	B	4830.96	94.37	51122096	0.999	0.996	0.987	0.958
SP13	C	2475.65	63.87	51025536	0.997	0.987	0.987	0.954
SP13	HD	3578.09	69.9	51108136	0.998	0.994	0.994	0.977
SP14	B	5074.19	99.13	51129946	0.999	0.997	0.989	0.963
SP14	C	3279.39	64.06	51100166	0.998	0.994	0.977	0.924
SP14	LD	1554.74	39.78	51098210	0.998	0.99	0.99	0.945
SP15	B	3828.46	74.79	51137637	0.999	0.996	0.984	0.94
SP15	C	2283.86	57.12	51097652	0.998	0.992	0.992	0.967
SP15	HD	3411.5	66.64	51156482	0.999	0.997	0.984	0.935
SP16	B	4688.74	91.6	51131936	0.999	0.997	0.988	0.959
SP16	C	1834.76	45.5	51099689	0.998	0.992	0.992	0.959
SP16	HD	2638.08	51.54	51114429	0.999	0.995	0.995	0.977
SP19	B	4766.68	93.12	51096365	0.998	0.996	0.99	0.965
SP19	C	3436.2	67.13	51067035	0.998	0.993	0.976	0.917
SP19	LD	2318.71	45.3	51105036	0.998	0.996	0.987	0.943
SP1	B	4820.92	94.18	51125994	0.999	0.997	0.989	0.961
SP1	C	3593.59	70.2	51126047	0.999	0.996	0.996	0.983
SP1	LD	3153.98	61.61	51128836	0.999	0.996	0.996	0.983
SP20	B	3985.5	77.86	51096443	0.998	0.995	0.985	0.944
SP20	C	3941	76.99	51077794	0.998	0.995	0.995	0.984
SP20	LD	3363.41	65.71	51077984	0.998	0.994	0.994	0.979
SP21	B	4940.13	96.51	51133662	0.999	0.997	0.99	0.965
SP21	C	2699.23	52.73	51106348	0.998	0.993	0.966	0.882
SP21	LD	2846.94	55.62	51138220	0.999	0.996	0.986	0.943
SP22	B	4102.59	80.15	51143236	0.999	0.997	0.987	0.951
SP22	C	3997.5	78.09	51114687	0.999	0.995	0.995	0.982
SP22	LD	3246.1	63.41	51130931	0.999	0.996	0.996	0.982
SP23	B	4989.66	97.47	51130684	0.999	0.997	0.989	0.961
SP23	C	4093.76	79.97	51124967	0.999	0.995	0.995	0.981
SP23	D	3911.54	76.41	51126483	0.999	0.996	0.984	0.944
SP24	B	4619.72	90.25	51134698	0.999	0.997	0.989	0.961
SP24	C	4059.73	79.31	51083162	0.998	0.992	0.971	0.914
SP24	LD	3063.8	59.85	51117430	0.999	0.994	0.977	0.917
SP25	B	4881.49	95.36	51120671	0.999	0.996	0.987	0.958
SP25	C	4310.87	84.21	51126241	0.999	0.996	0.996	0.984
SP25	HD	3600.45	70.34	51119779	0.999	0.995	0.995	0.982
SP27	B	4902.44	95.77	51124391	0.999	0.996	0.988	0.958
SP27	C	4330.78	84.6	51126040	0.999	0.995	0.995	0.98
SP27	HD	2824.98	55.19	51126487	0.999	0.995	0.995	0.979
SP28	B	3597.22	70.27	51124940	0.999	0.996	0.984	0.934
SP28	C	3549.86	69.35	51127467	0.999	0.995	0.995	0.978
SP28	LD	2741.36	53.55	51123669	0.999	0.994	0.994	0.974
SP2	B	4824.43	94.25	51129215	0.999	0.996	0.987	0.957
SP2	C	2412.4	67.21	51100519	0.998	0.991	0.991	0.96
SP2	HD	2897.45	56.6	51069310	0.998	0.99	0.99	0.963
SP30	B	4953.39	96.77	51132602	0.999	0.997	0.989	0.964
SP30	C	4145.22	80.98	51131024	0.999	0.995	0.995	0.977
SP30	LD	3661.05	71.52	51132315	0.999	0.996	0.996	0.978
SP3	B	2393.73	46.76	51125819	0.999	0.993	0.962	0.848
SP3	C	4413.41	86.22	51104927	0.998	0.994	0.977	0.928
SP3	HD	1967.5	38.44	51138232	0.999	0.995	0.973	0.872
SP4	B	4583.41	89.54	51128361	0.999	0.996	0.988	0.955
SP4	C	2816.87	55.03	51122663	0.999	0.995	0.995	0.976
SP4	LD	3311.91	64.7	51118011	0.999	0.995	0.995	0.981
SP5	B	4799.4	93.76	51124763	0.999	0.996	0.986	0.953
SP5	C	3180.13	62.12	51115101	0.999	0.995	0.995	0.981
SP5	HD	2827.31	55.23	51129265	0.999	0.995	0.995	0.977
SP6	B	4735.66	92.51	51091178	0.998	0.996	0.989	0.963
SP6	C	3585.88	70.05	51080835	0.998	0.994	0.994	0.981
SP6	LD	4083.91	79.78	51043780	0.997	0.992	0.992	0.977
SP7	B	3543.43	69.22	51124486	0.999	0.994	0.977	0.919
SP7	C	1769.5	34.57	51132349	0.999	0.995	0.974	0.846
SP7	LD	3439.84	67.2	51141005	0.999	0.996	0.985	0.948
SP8	B	4872.66	95.19	51130894	0.999	0.997	0.989	0.962
SP8	C	3213.74	62.78	51116848	0.999	0.995	0.995	0.979
SP8	LD	1743.07	46.11	51100129	0.998	0.991	0.991	0.956
SP9	B	4443.36	86.8	51089977	0.998	0.996	0.987	0.958
SP9	C	2827.43	55.23	50991066	0.996	0.987	0.951	0.848
SP9	LD	3133.72	61.22	51020905	0.997	0.99	0.99	0.966
NT1	N(Control)	4219.64	82.43	51048632	0.997	0.99	0.972	0.931
NT1	NTD1	5387.14	105.24	51062684	0.998	0.991	0.975	0.943
NT2	B	5737.14	112.08	51040423	0.997	0.992	0.98	0.951
NT2	NTD2	5098.58	99.6	51005062	0.996	0.989	0.971	0.933
NT3	B	5198.69	101.56	51018474	0.997	0.991	0.975	0.94
NT3	NTD3	5661.64	110.6	51006911	0.996	0.989	0.973	0.94
NT4	B	6205.75	121.23	51097257	0.998	0.994	0.982	0.955
NT4	NTD4	4024.98	78.63	51009294	0.996	0.987	0.964	0.914
NT5	B	6040.32	118	51062074	0.998	0.994	0.983	0.958
NT5	NTD5	3573.94	69.82	50992751	0.996	0.988	0.967	0.921
NT6	N(Control)	3239.84	63.29	51107005	0.998	0.994	0.981	0.943
NT6	NTD6	3270.95	63.9	51109256	0.998	0.994	0.981	0.945
NT7	N(Control)	2621.87	51.22	51066952	0.998	0.99	0.968	0.898
NT7	NTD7	2860.67	55.88	51096422	0.998	0.992	0.975	0.925
NT8	N(Control)	2381.71	46.53	51078424	0.998	0.99	0.967	0.892
NT8	NTD8	2524.02	49.31	51077918	0.998	0.991	0.97	0.904
NT9	N(Control)	2465.62	48.17	51060629	0.997	0.99	0.967	0.893
NT9	NTD9	2692.9	52.61	51091156	0.998	0.992	0.974	0.919
NT10	N(Control)	2453.36	47.93	51039180	0.997	0.99	0.967	0.896
NT10	NTD10	2919.36	57.03	51048575	0.997	0.992	0.974	0.916
NT11	N(Control)	3092.54	60.41	51105281	0.998	0.993	0.979	0.941
NT11	NTD11	2940.29	57.44	51072892	0.998	0.991	0.973	0.918
NT12	N(Control)	3108.45	60.72	51091775	0.998	0.993	0.98	0.941
NT12	NT12	5455.06	106.57	51127311	0.999	0.996	0.989	0.973
NT13	B	4988.2	97.45	51085643	0.998	0.969	0.99	0.996
NT13	NTD13	3051.39	59.61	51036207	0.997	0.991	0.975	0.925
a:N(Control) refers that germline control were obtained from normal esophageal tissues distant from lesion regions; B, blood
