# Supplementary material for: Genomic comparison of esophageal squamous cell carcinoma and its precursor lesions by multi-region whole-exome sequencing
Source: Nat Commun. 2017 Sep 12;8:524. doi: 10.1038/s41467-017-00650-0 (PMC5595870; doi:10.1038/s41467-017-00650-0)
Supplement: Supplementary file 4 — Supplementary Data 3 [file 41467_2017_650_MOESM4_ESM.xlsx]

## Sheet: tableS3
Supplementary Data 3 : Stage of each sample and number of somatic mutations
Patient	Typea	Locationb	Sample	Number of non-synonymous somatic mutations	Number of synonymous somatic mutations
SP1	C		SP1_C	74	22
SP1	LD(1-2)	A	SP1_LD	59	27
SP2	C		SP2_C	73	28
SP2	HD(3-4)	S	SP2_HD	73	27
SP3	C		SP3_C	78	34
SP3	HD(3-4)	A	SP3_HD	112	49
SP4	C		SP4_C	101	38
SP4	LD(3)	S	SP4_LD	136	42
SP5	C		SP5_C	143	39
SP5	HD(3-4)	A	SP5_HD	148	37
SP6	C		SP6_C	41	21
SP6	LD(3)	S	SP6_LD	13	4
SP7	C		SP7_C	194	55
SP7	LD(3)	A	SP7_LD	128	28
SP8	C		SP8_C	96	36
SP8	LD(2)	A	SP8_LD	89	40
SP9	C		SP9_C	103	30
SP9	LD(3)	A	SP9_LD	104	30
SP10	C		SP10_C	56	23
SP10	LD(3)	A	SP10_LD	69	29
SP11	C		SP11_C	66	34
SP11	LD(3)	A	SP11_LD	65	24
SP13	C		SP13_C	90	30
SP13	HD(4)	A	SP13_HD	61	30
SP14	C		SP14_C	80	24
SP14	LD(1-2)	A	SP14_LD	55	16
SP15	C		SP15_C	108	30
SP15	HD(4)	A	SP15_HD	108	43
SP16	C		SP16_C	64	18
SP16	HD(3-4)	A	SP16_HD	64	16
SP19	C		SP19_C	380	127
SP19	LD(1-2)	A	SP19_LD	70	30
SP20	C		SP20_C	79	0
SP20	LD(3)	A	SP20_LD	67	0
SP21	C		SP21_C	118	36
SP21	LD(3)	A	SP21_LD	90	23
SP22	C		SP22_C	70	19
SP22	LD(1)	S	SP22_LD	37	15
SP23	C		SP23_C	122	41
SP23	LD(3)	S	SP23_LD	124	44
SP24	C		SP24_C	55	24
SP24	LD(3)	A	SP24_LD	54	22
SP25	C		SP25_C	65	14
SP25	HD(3-4)	S	SP25_HD	78	14
SP27	C		SP27_C	111	32
SP27	HD(3-4)	A	SP27_HD	104	20
SP28	C		SP28_C	95	27
SP28	LD(3)	A	SP28_LD	129	25
SP30	C		SP30_C	35	18
SP30	LD(3)	S	SP30_LD	30	13
P1	N	AC	P1_N	27	7
P1	LD(2)	A	P1_LD1	83	20
P1	LD(2-3)	S	P1_LD2	67	30
P1	HD(3-4)	S	P1_HD3	81	14
P1	HD(4)	S	P1_HD4	90	22
P1	C		P1_C1	72	20
P1	C		P1_C2	73	20
P1	C		P1_C3	74	19
P1	C		P1_C4	76	19
P2	LD(1)	S	P2_LD3	76	35
P2	HD(4)	A	P2_HD1	79	41
P2	HD(4)	A	P2_HD2	99	40
P2	C		P2_C1	71	39
P3	N	AD	P3_N	8	3
P3	HD(3-4)	A	P3_HD1	67	25
P3	HD(4)	A	P3_HD2	79	27
P3	C		P3_C1	65	17
P4	N	AD	P4_N	2	1
P4	LD(2-3)	A	P4_LD1	96	26
P4	C		P4_C1	153	47
P4	C		P4_C2	164	49
P5	N	AD	P5_N	28	12
P5	LD(3)	A	P5_LD1	200	60
P5	LD(3)	A	P5_LD2	61	25
P5	HD(4)	A	P5_HD1	206	64
P5	C		P5_C1	185	62
P5	C		P5_C2	229	71
P6	LD(2)	A	P6_LD1	68	35
P6	C		P6_C1	145	59
P6	C		P6_C2	128	72
P6	M		P6_M	150	69
P8	HD(4)	S	P8_HD1	159	64
P8	HD(4)	S	P8_HD2	174	67
P8	HD(4)	A	P8_HD3	157	71
P8	HD(4)	A	P8_HD4	185	70
P8	C		P8_C1	145	55
P9	N	AD	P9_N	17	13
P9	LD(2)	S	P9_LD2	84	32
P9	HD(3-4)	S	P9_HD1	83	28
P9	C		P9_C1	269	93
P9	C		P9_C3	274	95
P11	LD(1-2)	S	P11_LD1	55	23
P11	LD(1)	S	P11_LD4	63	25
P11	LD(3)	S	P11_LD2	83	40
P11	C		P11_C1	56	25
P12	LD(2-3)	S	P12_LD2	63	19
P12	LD(1)	A	P12_LD1	58	19
P12	HD(4)	S	P12_HD1	63	22
P12	HD(4)	S	P12_HD3	51	24
P12	C		P12_C2	64	15
P12	M		P12_M	57	21
P13	LD(2)	S	P13_LD1	38	10
P13	LD(2)	S	P13_LD3	73	15
P13	LD(3)	S	P13_LD5	74	15
P13	C		P13_C1	71	22
P13	C		P13_C3	72	23
P14	HD(4)	A	P14_HD1	98	34
P14	HD(3-4)	A	P14_HD2	117	54
P14	C		P14_C1	84	35
P15	N	AD	P15_N	36	20
P15	LD(3)	S	P15_LD3	121	60
P15	LD(3)	S	P15_LD5	87	35
P15	LD(3)	A	P15_LD8	174	65
P15	HD(4)	A	P15_HD2	90	39
P15	C		P15_C1	105	35
P16	LD(1)	S	P16_LD1	80	32
P16	HD(4)	A	P16_HD1	76	36
P16	HD(4)	A	P16_HD2	103	39
P16	C		P16_C2	87	36
P16	C		P16_C3	80	33
P16	C		P16_C4	74	29
P16	C		P16_C8	79	35
P17	N	AC	P17_N	8	7
P17	LD(3)	A	P17_LD1	52	27
P17	C		P17_C1	72	35
P18	LD(1-2)	A	P18_LD2	60	41
P18	LD(3)	A	P18_LD1	56	38
P18	C		P18_C1	80	42
P19	LD(3)	A	P19_LD1	67	28
P19	LD(3)	A	P19_LD2	141	50
P19	HD(4)	A	P19_HD6	271	87
P19	C		P19_C1	140	39
P21	HD(4)	A	P21_HD1	80	37
P21	HD(4)	A	P21_HD2	72	28
P21	C		P21_C1	99	40
P24	HD(4)	A	P24_HD1	95	37
P24	C		P24_C1	115	52
P24	C		P24_C2	136	60
P24	C		P24_C3	150	60
P25	LD(3)	S	P25_LD1	61	25
P25	LD(2-3)	A	P25_LD2	102	43
P25	C		P25_C1	60	30
P25	C		P25_C2	60	26
P25	M		P25_M	59	25
NT13	LD(1)		NTD13	0	0
NT6	LD(1)		NTD6	4	3
NT7	LD(1)		NTD7	0	0
NT8	LD(1-2)		NTD8	1	0
NT9	LD(1)		NTD9	2	0
NT10	LD(2)		NTD10	3	1
NT11	LD(1)		NTD11	3	2
NT12	LD(2-3)		NTD12	3	0
NT1	LD(1)		NTD1	2	0
NT2	LD(2)		NTD2	37	17
NT3	LD(2-3)		NTD3	12	9
NT4	LD(2-3)		NTD4	54	23
NT5	LD(2-3)		NTD5	10	5
a:1-4,the evaluation of grade for the dysplasia samples;N:Morphologically normal epithelial tissue (adjacent to tumors);L:low-grade dysplasia; H:high-grade dysplasia(quoted number represents the grade of dyplasia);C:carcinoma;M:matastasis
b:A,dsyplasia adjacent to tumors; S,dysplasia separated from tumors; AC: normal epithelial tissue adjacent to tumor; AD: normal epithelial tissue adjacent to dysplasia;
