# Supplementary material for: Genomic comparison of esophageal squamous cell carcinoma and its precursor lesions by multi-region whole-exome sequencing
Source: Nat Commun. 2017 Sep 12;8:524. doi: 10.1038/s41467-017-00650-0 (PMC5595870; doi:10.1038/s41467-017-00650-0)
Supplement: Supplementary file 7 — Supplementary Data 6 [file 41467_2017_650_MOESM7_ESM.xlsx]

## Sheet: TP53
Supplementary Data 6 : Summary of all non-synonymous mutations in TP53
Sample_name	Chromosome	Start_position	End_position	Ref_allele	Alt_allele	Type	Gene	Effect	Amino_acid_change	Codon_change	CCF	IHC(N)basal layer	IHC(D)	IHC(C)
NTD2	chr17	7577124	7577124	C	A	SNP	TP53	NON_SYNONYMOUS_CODING	V/L	Gtg/Ttg	1	+/-~1+	2+	NA
NTD2	chr17	7578175	7578175	A	G	SNP	TP53	SPLICE_SITE_DONOR			1
NTD4	chr17	7578532	7578532	A	G	SNP	TP53	NON_SYNONYMOUS_CODING	M/T	aTg/aCg	0.78	+/-~1+	2+~3+	NA
NTD5	chr17	7577548	7577548	C	T	SNP	TP53	NON_SYNONYMOUS_CODING	G/S	Ggc/Agc	0.6	+/-~1+	2+	NA
NTD5	chr17	7578500	7578500	G	A	SNP	TP53	STOP_GAINED	Q/*	Cag/Tag	0.72
NTD6	chr17	7574018	7574018	G	A	SNP	TP53	NON_SYNONYMOUS_CODING	R/C	Cgc/Tgc	1	partially+/-	3+	NA
NTD6	chr17	7577085	7577085	C	T	SNP	TP53	NON_SYNONYMOUS_CODING	E/K	Gag/Aag	1
P11_C1	chr17	7578211	7578211	C	A	SNP	TP53	NON_SYNONYMOUS_CODING	R/L	cGa/cTa	1	1+	2+~3+	3+
P11_LD1	chr17	7574003	7574003	G	A	SNP	TP53	STOP_GAINED	R/*	Cga/Tga	1
P11_LD2	chr17	7574003	7574003	G	A	SNP	TP53	STOP_GAINED	R/*	Cga/Tga	1
P11_LD4	chr17	7574003	7574003	G	A	SNP	TP53	STOP_GAINED	R/*	Cga/Tga	1
P12_C2	chr17	7577571	7577571	A	T	SNP	TP53	NON_SYNONYMOUS_CODING	M/K	aTg/aAg	0.83	+/-~1+	3+	3+
P12_HD1	chr17	7577571	7577571	A	T	SNP	TP53	NON_SYNONYMOUS_CODING	M/K	aTg/aAg	1
P12_HD3	chr17	7577571	7577571	A	T	SNP	TP53	NON_SYNONYMOUS_CODING	M/K	aTg/aAg	1
P12_LD1	chr17	7577571	7577571	A	T	SNP	TP53	NON_SYNONYMOUS_CODING	M/K	aTg/aAg	0.7
P12_LD2	chr17	7577571	7577571	A	T	SNP	TP53	NON_SYNONYMOUS_CODING	M/K	aTg/aAg	1
P12_M	chr17	7577571	7577571	A	T	SNP	TP53	NON_SYNONYMOUS_CODING	M/K	aTg/aAg	0.98
P13_C1	chr17	7577536	7577536	T	C	SNP	TP53	NON_SYNONYMOUS_CODING	R/G	Agg/Ggg	1	+/-	0 and 3+	0 and 3+
P13_C3	chr17	7577536	7577536	T	C	SNP	TP53	NON_SYNONYMOUS_CODING	R/G	Agg/Ggg	0.87
P13_LD1	chr17	7578203	7578203	C	A	SNP	TP53	NON_SYNONYMOUS_CODING	V/L	Gtg/Ttg	1
P13_LD3	chr17	7579389	7579389	G	A	SNP	TP53	STOP_GAINED	Q/*	Cag/Tag	1
P13_LD5	chr17	7579389	7579389	G	A	SNP	TP53	STOP_GAINED	Q/*	Cag/Tag	1
P14_C1	chr17	7574003	7574003	G	A	SNP	TP53	STOP_GAINED	R/*	Cga/Tga	1	NA	0 and 2+	1 and 3+
P14_HD1	chr17	7574003	7574003	G	A	SNP	TP53	STOP_GAINED	R/*	Cga/Tga	1
P14_HD2	chr17	7574003	7574003	G	A	SNP	TP53	STOP_GAINED	R/*	Cga/Tga	1
P15_C1	chr17	7578212	7578212	G	A	SNP	TP53	STOP_GAINED	R/*	Cga/Tga	1	+/-~1+	0	0
P15_HD2	chr17	7578212	7578212	G	A	SNP	TP53	STOP_GAINED	R/*	Cga/Tga	0.88
P15_LD3	chr17	7578212	7578212	G	A	SNP	TP53	STOP_GAINED	R/*	Cga/Tga	1
P15_LD5	chr17	7578212	7578212	G	A	SNP	TP53	STOP_GAINED	R/*	Cga/Tga	0.91
P15_LD8	chr17	7578212	7578212	G	A	SNP	TP53	STOP_GAINED	R/*	Cga/Tga	1
P15_N	chr17	7578212	7578212	G	A	SNP	TP53	STOP_GAINED	R/*	Cga/Tga	0.71
P15_N	chr17	7578272	7578272	G	A	SNP	TP53	NON_SYNONYMOUS_CODING	H/Y	Cat/Tat	1
P15_N	chr17	7578446	7578446	T	A	SNP	TP53	NON_SYNONYMOUS_CODING	I/F	Atc/Ttc	1
P15_N	chr17	7578503	7578503	C	T	SNP	TP53	NON_SYNONYMOUS_CODING	V/M	Gtg/Atg	0.8
P16_C2	chr17	7578517	7578517	G	A	SNP	TP53	NON_SYNONYMOUS_CODING	A/V	gCc/gTc	1	+/-	3+	3+
P16_C3	chr17	7578517	7578517	G	A	SNP	TP53	NON_SYNONYMOUS_CODING	A/V	gCc/gTc	0.93
P16_C4	chr17	7578517	7578517	G	A	SNP	TP53	NON_SYNONYMOUS_CODING	A/V	gCc/gTc	1
P16_C8	chr17	7578517	7578517	G	A	SNP	TP53	NON_SYNONYMOUS_CODING	A/V	gCc/gTc	0.99
P16_HD1	chr17	7578517	7578517	G	A	SNP	TP53	NON_SYNONYMOUS_CODING	A/V	gCc/gTc	1
P16_HD2	chr17	7578517	7578517	G	A	SNP	TP53	NON_SYNONYMOUS_CODING	A/V	gCc/gTc	1
P16_LD1	chr17	7578517	7578517	G	A	SNP	TP53	NON_SYNONYMOUS_CODING	A/V	gCc/gTc	1
P17_C1	chr17	7577566	7577566	T	C	SNP	TP53	NON_SYNONYMOUS_CODING	N/D	Aac/Gac	1	+/-	3+	3+
P17_C1	chr17	7579394	7579394	G	C	SNP	TP53	NON_SYNONYMOUS_CODING	P/R	cCt/cGt	1
P17_LD1	chr17	7577566	7577566	T	C	SNP	TP53	NON_SYNONYMOUS_CODING	N/D	Aac/Gac	0.86
P17_LD1	chr17	7579394	7579394	G	C	SNP	TP53	NON_SYNONYMOUS_CODING	P/R	cCt/cGt	0.61
P18_C1	chr17	7574003	7574003	G	A	SNP	TP53	STOP_GAINED	R/*	Cga/Tga	1	+/-	3+	1+ and 3+
P18_LD1	chr17	7574003	7574003	G	A	SNP	TP53	STOP_GAINED	R/*	Cga/Tga	0.98
P18_LD2	chr17	7574003	7574003	G	A	SNP	TP53	STOP_GAINED	R/*	Cga/Tga	1
P19_C1	chr17	7577094	7577094	G	A	SNP	TP53	NON_SYNONYMOUS_CODING	R/W	Cgg/Tgg	1	+/-~1+	3+	3+
P19_HD6	chr17	7577094	7577094	G	A	SNP	TP53	NON_SYNONYMOUS_CODING	R/W	Cgg/Tgg	0.97
P19_LD1	chr17	7577094	7577094	G	A	SNP	TP53	NON_SYNONYMOUS_CODING	R/W	Cgg/Tgg	1
P19_LD2	chr17	7577094	7577094	G	A	SNP	TP53	NON_SYNONYMOUS_CODING	R/W	Cgg/Tgg	1
P1_C1	chr17	7577551	7577551	C	A	SNP	TP53	NON_SYNONYMOUS_CODING	G/C	Ggc/Tgc		+/-~1+	3+	3+
P1_C2	chr17	7577551	7577551	C	A	SNP	TP53	NON_SYNONYMOUS_CODING	G/C	Ggc/Tgc
P1_C3	chr17	7577551	7577551	C	A	SNP	TP53	NON_SYNONYMOUS_CODING	G/C	Ggc/Tgc
P1_C4	chr17	7577551	7577551	C	A	SNP	TP53	NON_SYNONYMOUS_CODING	G/C	Ggc/Tgc
P1_HD4	chr17	7578272	7578272	G	A	SNP	TP53	NON_SYNONYMOUS_CODING	H/Y	Cat/Tat
P1_LD1	chr17	7577551	7577551	C	A	SNP	TP53	NON_SYNONYMOUS_CODING	G/C	Ggc/Tgc
P1_LD2	chr17	7577551	7577551	C	A	SNP	TP53	NON_SYNONYMOUS_CODING	G/C	Ggc/Tgc
P1_LD2	chr17	7577556	7577556	C	A	SNP	TP53	NON_SYNONYMOUS_CODING	C/F	tGc/tTc
P21_C1	chr17	7577124	7577124	C	A	SNP	TP53	NON_SYNONYMOUS_CODING	V/L	Gtg/Ttg	1	+/-~1+	2+~3+	3+
P21_HD1	chr17	7577124	7577124	C	A	SNP	TP53	NON_SYNONYMOUS_CODING	V/L	Gtg/Ttg	1
P21_HD2	chr17	7577124	7577124	C	A	SNP	TP53	NON_SYNONYMOUS_CODING	V/L	Gtg/Ttg	1
P24_C1	chr17	7578461	7578461	C	A	SNP	TP53	NON_SYNONYMOUS_CODING	V/F	Gtc/Ttc	0.98	NA	3+	2+~3+
P24_C2	chr17	7578461	7578461	C	A	SNP	TP53	NON_SYNONYMOUS_CODING	V/F	Gtc/Ttc	0.89
P24_C3	chr17	7578461	7578461	C	A	SNP	TP53	NON_SYNONYMOUS_CODING	V/F	Gtc/Ttc	1
P24_HD1	chr17	7578461	7578461	C	A	SNP	TP53	NON_SYNONYMOUS_CODING	V/F	Gtc/Ttc	1
P25_C1	chr17	7578406	7578406	C	T	SNP	TP53	NON_SYNONYMOUS_CODING	R/H	cGc/cAc	1	+/-~1+	3+	3+
P25_C2	chr17	7578406	7578406	C	T	SNP	TP53	NON_SYNONYMOUS_CODING	R/H	cGc/cAc	0.95
P25_LD1	chr17	7578406	7578406	C	T	SNP	TP53	NON_SYNONYMOUS_CODING	R/H	cGc/cAc	1
P25_LD2	chr17	7578406	7578406	C	T	SNP	TP53	NON_SYNONYMOUS_CODING	R/H	cGc/cAc	0.95
P25_M	chr17	7578406	7578406	C	T	SNP	TP53	NON_SYNONYMOUS_CODING	R/H	cGc/cAc	1
P2_C1	chr17	7578370	7578370	C	T	SNP	TP53	SPLICE_SITE_DONOR			0.99	NA	0	0
P2_HD1	chr17	7578370	7578370	C	T	SNP	TP53	SPLICE_SITE_DONOR			1
P2_HD2	chr17	7578370	7578370	C	T	SNP	TP53	SPLICE_SITE_DONOR			1
P2_LD3	chr17	7578370	7578370	C	T	SNP	TP53	SPLICE_SITE_DONOR			0.95
P3_C1	chr17	7577064	7577064	T	A	SNP	TP53	STOP_GAINED	K/*	Aaa/Taa	1	NA	0	0
P3_HD1	chr17	7577064	7577064	T	A	SNP	TP53	STOP_GAINED	K/*	Aaa/Taa	1
P3_HD2	chr17	7577064	7577064	T	A	SNP	TP53	STOP_GAINED	K/*	Aaa/Taa	1
P4_C1	chr17	7578212	7578212	G	A	SNP	TP53	STOP_GAINED	R/*	Cga/Tga	0.94	+/-	0	0
P4_C2	chr17	7578212	7578212	G	A	SNP	TP53	STOP_GAINED	R/*	Cga/Tga	1
P4_LD1	chr17	7578212	7578212	G	A	SNP	TP53	STOP_GAINED	R/*	Cga/Tga	0.82
P4_LD1	chr17	7578263	7578263	G	A	SNP	TP53	STOP_GAINED	R/*	Cga/Tga	0.75
P5_C1	chr17	7578441	7578441	G	T	SNP	TP53	STOP_GAINED	Y/*	taC/taA	1	+/-	0	0
P5_C2	chr17	7578441	7578441	G	T	SNP	TP53	STOP_GAINED	Y/*	taC/taA	1
P5_HD1	chr17	7578441	7578441	G	T	SNP	TP53	STOP_GAINED	Y/*	taC/taA	1
P5_LD1	chr17	7578441	7578441	G	T	SNP	TP53	STOP_GAINED	Y/*	taC/taA	1
P5_LD2	chr17	7578441	7578441	G	T	SNP	TP53	STOP_GAINED	Y/*	taC/taA	1
P6_C1	chr17	7578403	7578403	-	T	INS	TP53	FRAME_SHIFT	-/?	-/A	1	+/-~1+	0	0
P6_C2	chr17	7578403	7578403	-	T	INS	TP53	FRAME_SHIFT	-/?	-/A	1
P6_LD1	chr17	7578403	7578403	-	T	INS	TP53	FRAME_SHIFT	-/?	-/A	0.95
P6_M	chr17	7578403	7578403	-	T	INS	TP53	FRAME_SHIFT	-/?	-/A	1
P8_C1	chr17	7578212	7578212	G	A	SNP	TP53	STOP_GAINED	R/*	Cga/Tga	1	NA	0	0
P8_HD1	chr17	7578212	7578212	G	A	SNP	TP53	STOP_GAINED	R/*	Cga/Tga	1
P8_HD2	chr17	7578212	7578212	G	A	SNP	TP53	STOP_GAINED	R/*	Cga/Tga	1
P8_HD3	chr17	7578212	7578212	G	A	SNP	TP53	STOP_GAINED	R/*	Cga/Tga	1
P8_HD4	chr17	7578212	7578212	G	A	SNP	TP53	STOP_GAINED	R/*	Cga/Tga	1
P9_C1	chr17	7578449	7578449	C	T	SNP	TP53	NON_SYNONYMOUS_CODING	A/T	Gcc/Acc	1	+/-	3+	3+
P9_C3	chr17	7578449	7578449	C	T	SNP	TP53	NON_SYNONYMOUS_CODING	A/T	Gcc/Acc	1
P9_HD1	chr17	7579358	7579358	C	A	SNP	TP53	NON_SYNONYMOUS_CODING	R/L	cGt/cTt	1
P9_LD2	chr17	7579358	7579358	C	A	SNP	TP53	NON_SYNONYMOUS_CODING	R/L	cGt/cTt	0.48
SP11_C	chr17	7577058	7577058	C	A	SNP	TP53	STOP_GAINED	E/*	Gag/Tag	0.5	NA	0 and 3+	0 and 3
SP11_C	chr17	7578406	7578406	C	T	SNP	TP53	NON_SYNONYMOUS_CODING	R/H	cGc/cAc	0.43
SP11_LD	chr17	7577058	7577058	C	A	SNP	TP53	STOP_GAINED	E/*	Gag/Tag	0.67
SP13_C	chr17	7577036	7577036	-	G	INS	TP53	FRAME_SHIFT	-/?	-/C	0.98	+/-	0	0
SP13_HD	chr17	7577036	7577036	-	G	INS	TP53	FRAME_SHIFT	-/?	-/C	1
SP14_C	chr17	7577570	7577570	C	A	SNP	TP53	NON_SYNONYMOUS_CODING	M/I	atG/atT	0.88	+/-	3+	3+
SP14_C	chr17	7578395	7578395	G	C	SNP	TP53	NON_SYNONYMOUS_CODING	H/D	Cat/Gat	0.84
SP14_LD	chr17	7577570	7577570	C	A	SNP	TP53	NON_SYNONYMOUS_CODING	M/I	atG/atT	0.81
SP14_LD	chr17	7578395	7578395	G	C	SNP	TP53	NON_SYNONYMOUS_CODING	H/D	Cat/Gat	0.36
SP15_C	chr17	7578275	7578275	G	A	SNP	TP53	STOP_GAINED	Q/*	Cag/Tag	1	+/-~1+	0	0
SP15_HD	chr17	7578275	7578275	G	A	SNP	TP53	STOP_GAINED	Q/*	Cag/Tag	1
SP16_C	chr17	7576868	7576868	T	-	DEL	TP53	FRAME_SHIFT		-/-	0.92	NA	NA	3+
SP16_HD	chr17	7577558	7577558	G	-	DEL	TP53	FRAME_SHIFT	-/-	-/-	1
SP19_C	chr17	7576852	7576852	C	T	SNP	TP53	SPLICE_SITE_DONOR			1	NA	0	0
SP19_LD	chr17	7576852	7576852	C	T	SNP	TP53	SPLICE_SITE_DONOR			0.8
SP1_C	chr17	7578446	7578446	T	-	DEL	TP53	FRAME_SHIFT	-/-	-/-	0.87	+/-~1+	0	NA
SP1_LD	chr17	7578446	7578446	T	-	DEL	TP53	FRAME_SHIFT	-/-	-/-	0.88
SP20_C	chr17	7578478	7578478	G	T	SNP	TP53	NON_SYNONYMOUS_CODING	P/H	cCc/cAc	1	NA	3+	3+
SP20_LD	chr17	7577509	7577509	C	G	SNP	TP53	NON_SYNONYMOUS_CODING	E/Q	Gaa/Caa	1
SP21_C	chr17	7579495	7579495	-	G	INS	TP53	FRAME_SHIFT	-/?	-/C	0.89	+/-~1+	0	0
SP21_LD	chr17	7579495	7579495	-	G	INS	TP53	FRAME_SHIFT	-/?	-/C	1
SP22_C	chr17	7577022	7577022	G	A	SNP	TP53	STOP_GAINED	R/*	Cga/Tga	0.89	+/-~1+	cytoplasm:2+	cytoplasm:1+
SP22_LD	chr17	7576855	7576855	G	A	SNP	TP53	STOP_GAINED	Q/*	Cag/Tag	1
SP22_LD	chr17	7578538	7578538	T	A	SNP	TP53	NON_SYNONYMOUS_CODING	N/I	aAc/aTc	0.35
SP23_C	chr17	7577093	7577093	C	G	SNP	TP53	NON_SYNONYMOUS_CODING	R/P	cGg/cCg	0.89	+/-~1+	3+	3+
SP23_LD	chr17	7577093	7577093	C	G	SNP	TP53	NON_SYNONYMOUS_CODING	R/P	cGg/cCg	1
SP24_C	chr17	7578275	7578275	G	A	SNP	TP53	STOP_GAINED	Q/*	Cag/Tag	0.9	NA	3+	3+
SP24_C	chr17	7578403	7578403	C	A	SNP	TP53	NON_SYNONYMOUS_CODING	C/F	tGc/tTc	1
SP24_LD	chr17	7578275	7578275	G	A	SNP	TP53	STOP_GAINED	Q/*	Cag/Tag	0.65
SP24_LD	chr17	7578403	7578403	C	A	SNP	TP53	NON_SYNONYMOUS_CODING	C/F	tGc/tTc	0.98
SP25_C	chr17	7577121	7577121	G	A	SNP	TP53	NON_SYNONYMOUS_CODING	R/C	Cgt/Tgt	1	+/-~1+	3+	3+
SP25_HD	chr17	7577121	7577121	G	A	SNP	TP53	NON_SYNONYMOUS_CODING	R/C	Cgt/Tgt	0.87
SP27_C	chr17	7579377	7579377	G	A	SNP	TP53	STOP_GAINED	Q/*	Cag/Tag	0.32	+/-~1+	0	0
SP27_HD	chr17	7579377	7579377	G	A	SNP	TP53	STOP_GAINED	Q/*	Cag/Tag	1
SP28_C	chr17	7577094	7577094	G	A	SNP	TP53	NON_SYNONYMOUS_CODING	R/W	Cgg/Tgg	1	+/-~1+	3+	3+
SP28_C	chr17	7577126	7577126	T	A	SNP	TP53	NON_SYNONYMOUS_CODING	E/V	gAg/gTg	0.63
SP28_C	chr17	7577534	7577534	C	A	SNP	TP53	NON_SYNONYMOUS_CODING	R/S	agG/agT	0.14	NA	NA	NA
SP28_LD	chr17	7577534	7577534	C	A	SNP	TP53	NON_SYNONYMOUS_CODING	R/S	agG/agT	0.6
SP2_C	chr17	7579355	7579355	A	T	SNP	TP53	NON_SYNONYMOUS_CODING	L/Q	cTg/cAg	1	NA	3+	3+
SP2_HD	chr17	7579355	7579355	A	T	SNP	TP53	NON_SYNONYMOUS_CODING	L/Q	cTg/cAg	0.69
SP30_C	chr17	7577046	7577046	C	A	SNP	TP53	STOP_GAINED	E/*	Gag/Tag	0.89	+/-~1+	1+ and 2+	2+ (one nest)
SP30_LD	chr17	7577046	7577046	C	A	SNP	TP53	STOP_GAINED	E/*	Gag/Tag	0.99
SP3_C	chr17	7578394	7578394	T	C	SNP	TP53	NON_SYNONYMOUS_CODING	H/R	cAt/cGt	1	+/-~1+	3+	0 and 3+
SP3_HD	chr17	7578394	7578394	T	C	SNP	TP53	NON_SYNONYMOUS_CODING	H/R	cAt/cGt	0.94
SP4_C	chr17	7578406	7578406	C	T	SNP	TP53	NON_SYNONYMOUS_CODING	R/H	cGc/cAc	0.88	+/-~1+	3+	3+
SP4_LD	chr17	7578406	7578406	C	T	SNP	TP53	NON_SYNONYMOUS_CODING	R/H	cGc/cAc	1
SP5_C	chr17	7579529	7579529	C	T	SNP	TP53	STOP_GAINED	W/*	tGg/tAg	0.84	NA	0	0
SP5_HD	chr17	7579529	7579529	C	T	SNP	TP53	STOP_GAINED	W/*	tGg/tAg	0.9
SP6_LD	chr17	7574034	7574034	C	T	SNP	TP53	SPLICE_SITE_ACCEPTOR			1	+/-~1+	NA	0 and 3+
SP6_LD	chr17	7577100	7577100	T	C	SNP	TP53	NON_SYNONYMOUS_CODING	R/G	Aga/Gga	0.6
SP7_C	chr17	7577094	7577094	G	A	SNP	TP53	NON_SYNONYMOUS_CODING	R/W	Cgg/Tgg	1	NA	3+	NA
SP7_LD	chr17	7577094	7577094	G	A	SNP	TP53	NON_SYNONYMOUS_CODING	R/W	Cgg/Tgg	1
SP8_C	chr17	7578413	7578413	C	T	SNP	TP53	NON_SYNONYMOUS_CODING	V/M	Gtg/Atg	0.91	NA	3+	3+
SP8_LD	chr17	7578413	7578413	C	T	SNP	TP53	NON_SYNONYMOUS_CODING	V/M	Gtg/Atg	0.77
SP9_C	chr17	7577498	7577498	C	A	SNP	TP53	SPLICE_SITE_DONOR			0.99	NA	0	0
SP9_LD	chr17	7577498	7577498	C	A	SNP	TP53	SPLICE_SITE_DONOR			0.92
